# Supplementary material for: The Inferential Binding Sites of GCGR for Small Molecules Using Protein Dynamic Conformations and Crystal Structures
Source: Int J Mol Sci. 2024 Aug 1;25(15):8389. doi: 10.3390/ijms25158389 (PMC11313378; doi:10.3390/ijms25158389)
Supplement: Supplementary file 1 [file ijms-25-08389-s001.zip]

Archive with 1 entries (1 files):
- ijms-3057215-supplementary.pdf
